# Supplementary material for: Structure of the TnsB transposase-DNA complex of type V-K CRISPR-associated transposon
Source: Nat Commun. 2022 Oct 2;13:5792. doi: 10.1038/s41467-022-33504-5 (PMC9527255; doi:10.1038/s41467-022-33504-5)
Supplement: Supplementary file 6 — Source Data [file 41467_2022_33504_MOESM6_ESM.zip]

Archive with 2 entries (2 files):
- Source data-gels.pdf
- Source Data-PCR.xlsx
