# Supplementary material for: Structure of the TnsB transposase-DNA complex of type V-K CRISPR-associated transposon
Source: Nat Commun. 2022 Oct 2;13:5792. doi: 10.1038/s41467-022-33504-5 (PMC9527255; doi:10.1038/s41467-022-33504-5)
Supplement: Supplementary file 6 — Source Data [file 41467_2022_33504_MOESM6_ESM.zip › Source Data-PCR.xlsx]

## Sheet: Figure 7
Activity fold change
Mutant	R77A	R81A	R99A	R158A	R188A	R223A	K290A	R380A
	0	0	169.19	0	0.2837	0	129.114	0
	0	0	0	0	177.601	0	194.348	1.2333
	0	0	0	7.6874	0.1053	0	142.271	0
	0	0	0.153042	0	0.0923	0	0.1342	0
	0	0	13.2875	0.0002	22.1234	7.1009	0.00826941	0
	0.0441	0.0056		0	0.1337	0	15.1579
				0.0002	139.827	7.3513	12.7462
				0	125.149	0.0001	3.84238
				6.9067	0.206183	0	14.0451
				0.0001	0.00331219
				0	14.44
				0	15.2634
				0.0001	14.6416
Mean	0.00735	0.000933333	36.5261	1.12267	39.2208	1.60581	56.8519	0.24666
Standard deviation	0.0180037	0.00228619	74.3825	2.7449	63.1823	3.18702	75.9915	0.551549
